# Supplementary material for: Haplotype-resolved assemblies provide insights into genomic makeup of the oldest grapevine cultivar (Munage) in China
Source: Hortic Res. 2025 Oct 20;13(1):uhaf274. doi: 10.1093/hr/uhaf274 (PMC12881859; doi:10.1093/hr/uhaf274)
Supplement: Web_Material_uhaf274 [file web_material_uhaf274.zip]

Archive with 3 entries (3 files):
- suFigure.pdf
- TableS1-4.docx
- TableS3-S14.xlsx
